# Supplementary material for: Heterogeneity in Lowe Syndrome: Mutations Affecting the Phosphatase Domain of OCRL1 Differ in Impact on Enzymatic Activity and Severity of Cellular Phenotypes
Source: Biomolecules. 2023 Mar 29;13(4):615. doi: 10.3390/biom13040615 (PMC10135975; doi:10.3390/biom13040615)
Supplement: Supplementary file 1 [file biomolecules-13-00615-s001.zip]

Archive with 3 entries (3 files):
- generate_stats_from_missense3d_models_v2.py
- Supplemental Material Lee et al Biomolecules 2023_revised.pdf
- Supplemental Table SI_OCRL1 Variants Complete Pathogenecity Results.xlsx
